# Supplementary material for: Periodic Genotype Shifts in Clinically Prevalent Mycoplasma pneumoniae Strains in Japan
Source: Front Cell Infect Microbiol. 2020 Aug 6;10:385. doi: 10.3389/fcimb.2020.00385 (PMC7424021; doi:10.3389/fcimb.2020.00385)
Supplement: Supplementary file 1 [file Data_Sheet_1.zip]

Archive with 5 entries (5 files):
- Figure S1.pdf
- Figure S2.pdf
- Figure S3.PDF
- Figure S4.pdf
- Figure S5.pdf
