# Supplementary material for: Periodic Genotype Shifts in Clinically Prevalent Mycoplasma pneumoniae Strains in Japan
Source: Front Cell Infect Microbiol. 2020 Aug 6;10:385. doi: 10.3389/fcimb.2020.00385 (PMC7424021; doi:10.3389/fcimb.2020.00385)
Supplement: Supplementary file 2 [file Table_1.xlsx]

## Sheet: List of Mp isolates
Supplementary Table 1. The list of M. pneumoniae isolates collected and analyzed in this study.
Kanagawa								Okayama								Osaka						Saitama
No.	Isolate Name	p1 type	MR mutations	Year	Patient Age	Patient Sex		No.	Isolate Name	p1 type	MR mutations	Year	Patient Age	Patient Sex		No.	Isolate Name	p1 type	MR mutations	Year		No.	Isolate Name	p1 type	MR mutations	Year	Patient Age	Patient Sex
1	KP3124	1	-	2006	4 y	F		1	KCH-048	1	-	2008	13 y	F		1	M382	1	A2063G	2017		1	Y1-22	2c	-	2016	14 y	F
2	KP2181	1	-	2006	7 y	M		2	KCH-053	1	A2063G	2008	10 m	F		2	M383	1	A2063G	2017		2	Y1-16	2c	-	2016	8 y	M
3	KP3142	1	-	2006	2 y	F		3	KCH-067	1	A2063G	2008	9 y	M		3	M384	1	-	2017		3	Y1-20	2c	-	2016	9 y	F
4	KP3153	1	-	2006	12 y	M		4	KCH-071	1	A2063G	2008	8 y	F		4	M385	1	A2063G	2017		4	Y1-6	2c	-	2016	7 y	F
5	KP3130	1	-	2006	8 y	F		5	KCH-076	1	A2063G	2008	15 y	M		5	M386	2	-	2017		5	Y1-1	2c	-	2016	14 y	M
6	KP3121	1	-	2006	6 y	F		6	KCH-082	1	A2063G	2008	12 y	M		6	M389	2	-	2017		6	Y1-9	2c	-	2016	9 y	F
7	KP3123	1	-	2006	8 y	M		7	KCH-094	1	A2063G	2008	10 y	M		7	M390	2	-	2017		7	Y1-8	1	A2063G	2016	8 y	M
8	KP3126	1	-	2006	8 y	M		8	KCH-098	1	-	2008	12 y	M		8	M391	2	-	2017		8	Y1-2	2c	-	2016	5 y	M
9	KP3127	1	-	2006	8 y	M		9	KCH-100	1	-	2008	3 y	M		9	M392	2	-	2017		9	Y1-10	2c	-	2016	11 y	F
10	KP3128	1	-	2006	6 y	M		10	KCH-102	1	A2063G	2008	11 y	M		10	M393	2c	-	2017		10	Y1-5	2c	-	2016	5 y	M
11	KP3131	1	-	2006	8 y	M		11	KCH-103	1	A2063G	2008	9 y	M		11	M395	2	-	2017		11	Y1-27	1	A2063G	2016	9 y	M
12	KP2179	1	-	2006	10 y	M		12	KCH-116	1	A2063G	2008	9 y	F		12	M397	2c	-	2017		12	Y1-45	1	A2063G	2016	10 y	F
13	KP3144	1	-	2006	1 y	F		13	KCH-119	1	A2063G	2008	1 y	F		13	M398	1	A2063G	2017		13	Y1-33	2c	-	2016	33 y	F
14	KP2178	2c	-	2006	12 y	M		14	KCH-120	1	-	2008	3 y	F		14	M399	1	A2063G	2017		14	Y1-32	2c	-	2016	4 y	F
15	KP3143	2c	-	2006	13 y	F		15	KCH-129	1	-	2008	5 y	M		15	M387	2	-	2018		15	Y1-31	2c	-	2016	5 y	M
16	KP3150	2c	-	2006	9 y	M		16	KCH-137	1	A2063G	2008	3 y	M		16	M388	2c	-	2018		16	Y1-37	2c	-	2016	60 y	F
17	KP3146	1	-	2006	3 y	M		17	KCH-141	1	A2063G	2008	5 y	M		17	M394	2c	-	2018		17	Y1-44	2c	-	2016	8 y	F
18	KP3156	1	-	2007	10 y	M		18	KCH-142	1	-	2008	26 y	M		18	M396	2	-	2018		18	Y1-43	2c	-	2016	11 y	F
19	KP4006	1	A2063G	2008	5 y	F		19	KCH-144	1	-	2008	7 y	F		19	M400	2	-	2018		19	Y1-36	2c	-	2016	2 y	M
20	KP2191	1	-	2009	7 y	F		20	KCH-153	1	A2063G	2009	17 y	M		20	M401	2	-	2018		20	Y2-2	2c	-	2016	10 y	F
21	KP2192	1	-	2009	12 y	F		21	KCH-154	1	A2063G	2009	12 y	F		21	M402	2	-	2018		21	Y2-3	1	A2063G	2016	9 y	F
22	KP2193	1	-	2009	3 y	F		22	KCH-155	1	A2063G	2009	11 y	M		22	M403	2c	-	2018		22	Y2-4	2c	-	2016	30 y	M
23	KP2194	1	-	2009	9 y	F		23	KCH-156	1	A2063G	2009	6 y	F		23	M404	2	-	2018		23	Y2-5	1	A2063G	2016	11 y	M
24	KP2195	1	-	2009	6 y	F		24	KCH-161	2c	-	2009	73 y	M		24	M405	1	A2063G	2018		24	Y2-6	1	A2063G	2016	19 y	F
25	KP2197	1	-	2009	8 y	M		25	KCH-185	1	A2063G	2009	2 y	M		25	M406	2	-	2018		25	Y2-7	2	-	2016	6 y	F
26	KP2198	1	-	2009	6 y	F		26	KCH-189	1	A2063G	2009	10 y	F		26	M407	2	-	2018		26	Y2-8	1	A2063G	2016	2 y	F
27	KP3160	1	-	2009	11 y	F		27	KCH-199	1	A2063G	2009	1 y	M		27	M408	2	-	2018		27	Y2-9	2c	-	2016	10 y	F
28	KP3161	1	-	2009	8 y	F		28	KCH-207	1	A2063G	2009	36 y	M		28	M409	2c	-	2018		28	Y2-11	2c	-	2016	7 y	F
29	KP3158	1	-	2009	7 y	M		29	KCH-215	1	-	2009	19 y	F		29	M410	2c	-	2018		29	Y2-12	1	A2063G	2016	8 y	M
30	KP2216	1	A2063G	2010	9 y	M		30	KCH-252	1	A2063G	2010	5 y	M		30	M411	2c	-	2018		30	Y2-13	2c	-	2016	7 y	M
31	KP3173	1	A2063G	2010	7 y	F		31	KCH-255	1	A2063G	2010	45 y	M		31	M412	2	-	2018		31	Y2-14	2c	-	2016	37 y	F
32	KP2211	1	A2063G	2010	7 y	M		32	KCH-260	1	A2063G	2010	7 y	F		32	M413	2c	-	2019		32	Y2-15	1	A2063G	2016	5 y	M
33	KP2206	1	A2063G	2010	6 y	F		33	KCH-264	1	A2063G	2010	4 y	M		33	M414	2	-	2019		33	Y2-18	1	A2063G	2016	9 y	M
34	KP2208	1	A2063T	2010	17 y	F		34	KCH-266	2c	-	2010	68 y	M								34	Y2-20	2c	-	2016	37 y	F
35	KP2212	2c	-	2010	9 y	F		35	KCH-267	1	A2063G	2010	2 y	M								35	Y2-24	2c	-	2016	3 y	M
36	KP2213	1	-	2010	7 y	M		36	KCH-282	1	A2063G	2010	4 m	M								36	Y2-25	1	A2063G	2016	7 y	M
37	KP2214	2	-	2010	6 y	F		37	KCH-283	1	-	2010	5 y	F								37	Y2-27	2c	-	2016	3 y	F
38	KP3171	2b	-	2010	ND	ND		38	KCH-286	1	-	2011	31 y	F								38	Y2-28	2c	-	2016	10 y	M
39	KP3172	2	-	2010	7y	F		39	KCH-288	1	A2063G	2011	6 y	M								39	Y2-29	1	A2063G	2016	12 y	F
40	KP2204	2c	-	2010	9 y	F		40	KCH-290	2c	-	2011	27 y	M								40	Y2-30	1	A2063G	2016	6 y	M
41	KP2205	2c	-	2010	8 y	M		41	KCH-292	1	-	2011	15 y	M								41	Y2-34	1	A2063G	2016	2 y	F
42	KP2266	1	A2063C	2011	11 y	M		42	KCH-293	1	A2063G	2011	34 y	F								42	Y2-35	2c	-	2016	3 y	M
43	KP3187	1	A2063G	2011	11 y	F		43	KCH-297	1	A2063G	2011	12 y	M								43	Y2-36	1	A2063G	2016	2 y	M
44	KP2236	1	A2063G	2011	13 y	F		44	KCH-309	1	A2063G	2011	6 y	M								44	Y2-38	1	A2063G	2016	2 y	M
45	KP2228	1	A2063G	2011	8 y	F		45	KCH-310	1	-	2011	5 y	M								45	Y2-41	2c	-	2016	8 y	M
46	KP2260	1	A2063G	2011	1 y	F		46	KCH-312	1	A2063G	2011	11 y	F								46	Y2-42	1	A2063G	2016	4 y	M
47	KP3196	1	A2063G	2011	1 y	M		47	KCH-314	1	A2063G	2011	7 y	F								47	Y2-43	2c	-	2016	5 y	M
48	KP3179	1	A2063G	2011	13 y	F		48	KCH-320	1	-	2011	78 y	F								48	Y2-45	2c	-	2016	6 y	M
49	KP2245	1	A2063G	2011	14 y	M		49	KCH-322	1	-	2011	4 y	M								49	Y2-47	1	A2063G	2016	11 y	F
50	KP2250	1	A2063G	2011	4 y	F		50	KCH-323	1	-	2011	1 y	M								50	Y2-48	1	A2063G	2016	5 y	F
51	KP3191	1	A2063T	2011	1 y	M		51	KCH-325	1	A2063G	2011	18 y	F								51	Y2-49	1	A2063G	2016	6 y	F
52	KP3194	1	A2063T	2011	2 y	M		52	KCH-333	1	A2063G	2011	3 y	F								52	Y2-55	2c	-	2016	11 y	F
53	KP3192	2c	-	2011	11 y	M		53	KCH-334	1	A2063G	2011	5 y	M								53	Y2-57	1	A2063G	2016	4 y	M
54	KP3193	2c	-	2011	12 y	M		54	KCH-335	2c	-	2011	1 y	F								54	Y2-58	1	A2063G	2016	5 y	F
55	KP3184	2c	-	2011	12 y	M		55	KCH-337	1	A2063G	2011	7 y	M								55	Y2-59	1	A2063G	2016	5 y	M
56	KP2246	1	-	2011	12 y	F		56	KCH-338	2a	-	2011	38 y	F								56	Y2-62	2	-	2016	5 y	M
57	KP3215	1	A2063G	2012	13 y	M		57	KCH-342	1	A2063G	2011	7 y	F								57	Y2-66	1	A2063G	2016	5 y	F
58	KP3222	1	A2063G	2012	14 y	M		58	KCH-345	1	A2063G	2011	1 y	M								58	Y2-68	1	A2063G	2016	3 y	F
59	KP2296	1	A2063G	2012	5 y	M		59	KCH-346	1	A2063G	2011	2 y	M								59	Y2-70	2c	-	2016	12 y	M
60	KP2297	1	A2063G	2012	6 y	M		60	KCH-347	1	A2063G	2011	1 y	M								60	Y2-71	1	A2063G	2016	8 y	M
61	KP3205	1	A2063G	2012	13 y	M		61	KCH-348	2a	-	2011	72 y	M								61	Y2-72	1	A2063G	2016	6 y	M
62	KP3211	1	A2063G	2012	3 y	F		62	KCH-349	2c	-	2011	86 y	M								62	Y2-73	1	A2064C	2016	6 y	M
63	KP2298	1	A2063G	2012	6 y	M		63	KCH-351	1	A2063G	2011	5 y	M								63	Y2-75	2c	-	2016	9 y	M
64	KP2283	1	A2063G	2012	5 y	F		64	KCH-352	1	A2063G	2011	2 y	M								64	Y2-78	1	A2063G	2016	7 y	F
65	KP2295	1	A2063G	2012	9 y	F		65	KCH-353	1	-	2011	8 y	F								65	Y2-79	2c	-	2016	5 y	F
66	KP3214	1	A2063G	2012	8 y	M		66	KCH-357	1	A2063G	2011	2 y	F								66	Y2-80	1	A2063G	2016	9 y	M
67	KP2294	1	A2063G	2012	3 y	F		67	KCH-358	1	A2063G	2011	2 y	F								67	Y2-81	2c	-	2016	2 y	M
68	KP3213	1	A2063G	2012	10 y	F		68	KCH-364	1	A2063G	2012	5 y	M								68	Y3-1	2c	-	2016	8 y	M
69	KP3218	1	A2063G	2012	11 y	M		69	KCH-365	1	A2063G	2012	17 y	M								69	Y3-2	2a	-	2016	13 y	F
70	KP2289	1	A2063G	2012	18 y	M		70	KCH-373	1	-	2012	1 y	M								70	Y3-3	2c	-	2016	34 y	F
71	KP2281	1	A2063G	2012	10 y	F		71	KCH-386	1	A2063G	2012	9 y	M								71	Y3-5	2c	-	2016	6 y	M
72	KP2282	1	A2063G	2012	9 y	F		72	KCH-392	1	A2063G	2012	1 y	F								72	Y3-6	2	-	2016	5 y	F
73	KP2284	1	A2063G	2012	3 y	F		73	KCH-393	1	A2063G	2012	16 y	F								73	Y3-8	1	A2063G	2016	45 y	F
74	KP2286	1	A2063G	2012	8 y	M		74	KCH-401	1	A2063G	2012	38 y	F								74	Y3-9	2	-	2016	5 y	M
75	KP2310	1	A2063G	2012	10 y	F		75	KCH-402	2b	-	2012	28 y	M								75	Y3-12	2	-	2016	9 y	M
76	KP3204	1	A2063G	2012	7 y	M		76	KCH-403	1	A2063G	2012	26 y	F								76	Y3-13	2c	-	2016	8 y	F
77	KP3219	1	A2063G	2012	6 y	F		77	KCH-404	1	A2063G	2012	6 y	M								77	Y3-14	1	A2063G	2016	5 y	F
78	KP3220	1	A2063G	2012	4 y	F		78	KCH-405	2c	-	2012	19 y	F								78	Y3-16	1	A2063G	2016	4 y	F
79	KP4108	1	A2063G	2012	4 y	F		79	KCH-425	1	A2063G	2012	1 y	F								79	Y3-20	1	A2063G	2016	10 y	M
80	KP3208	1	A2063G	2012	8 y	M		80	KCH-443	1	A2063G	2013	13 y	F								80	Y3-21	1	A2063G	2016	8 y	M
81	KP2319	1	A2063G	2012	10 y	M		81	KCH-444	1	A2063G	2013	13 y	M								81	Y3-23	1	A2064C	2016	7 y	F
82	KP3212	1	A2063G	2012	12 y	M		82	KCH-445	1	A2063G	2013	23 y	F								82	Y3-25	2c	-	2016	6 y	F
83	KP3216	1	A2063G	2012	10 y	M		83	KCH-501	2c	-	2013	23 y	M								83	Y3-28	2c	-	2016	8 y	F
84	KP3217	1	A2063G	2012	4 y	F		84	KCH-595	1	A2063G	2014	16 y	F								84	Y3-29	2c	-	2016	8 y	M
85	KP2290	1	A2063G	2012	10 y	F		85	KCH-644	2c	-	2015	17 y	M								85	Y3-31	2c	-	2016	44 y	F
86	KP3207	1	A2063G	2012	7 y	F		86	KCH-697	1	A2063G	2015	41 y	F								86	Y3-32	1	A2063G	2016	6 y	F
87	KP3221	1	A2063G	2012	9 y	M		87	KCH-721	1	-	2015	15 y	M								87	Y3-34	2c	-	2016	11 y	F
88	KP3201	1	A2063G	2012	10 y	F		88	KCH-726	2c	-	2015	15 y	F								88	Y3-35	2c	-	2016	5 y	M
89	KP3209	1	A2063G	2012	11 y	F		89	KCH-727	2c	-	2015	41 y	F								89	Y3-36	2c	-	2016	8 y	M
90	KP3197	1	A2063G	2012	7 y	F		90	KCH-729	2c	-	2015	27 y	F								90	Y3-37	2c	-	2016	9 y	F
91	KP4104	1	A2063G	2012	7 y	F		91	KCH-730	2c	-	2015	33 y	F								91	Y3-40	1	A2064C	2016	8 y	M
92	KP2278	1	A2063T	2012	11 y	M		92	KCH-731	2c	A2063G	2015	24 y	M								92	Y3-42	2c	-	2016	7 y	M
93	KP2285	1	A2063T	2012	6 y	M		93	KCH-738	1	A2063G	2016	4 y	M								93	Y3-43	2c	A2063G	2016	12 y	M
94	KP2292	1	A2063T	2012	7 y	M		94	KCH-751	1	A2063G	2016	2 y	F								94	Y3-47	1	A2063G	2016	33 y	F
95	KP3206	1	-	2012	12 y	F		95	KCH-752	1	A2063G	2016	12 y	F								95	Y3-48	2c	-	2016	8 y	M
96	KP3231	1	A2063G	2013	11 y	M		96	KCH-781	1	A2063G	2016	4 y	F								96	Y3-49	1	A2063G	2016	7 y	F
97	KP3232	1	A2063G	2013	12 y	M		97	KCH-803	1	A2063G	2016	28 y	M								97	Y3-50	1	A2063G	2016	7 y	F
98	KP2347	1	A2063G	2013	13 y	F		98	KCH-804	1	A2063G	2016	25 y	F								98	Y3-53	2c	-	2016	11 y	F
99	KP3230	1	A2063G	2013	7 y	F		99	KCH-805	1	A2063G	2016	3 y	M								99	Y3-54	1	A2064C	2016	7 y	M
100	KP2358	1	A2063G	2013	13 y	M		100	KCH-818	1	A2063G	2016	26 y	F								100	Y3-55	2c	-	2016	8 y	F
101	KP2354	2c	-	2013	5 y	M		101	KCH-816	1	A2063G	2016	8 m	F								101	Y3-56	2c	-	2016	0 y	M
102	KP2351	2c	-	2013	7 y	M		102	KCH-825	2c	-	2016	15 y	M								102	Y3-60	2c	-	2016	10 y	M
103	KP3235	2c	-	2013	10 y	F		103	KCH-826	1	A2063G	2016	10 y	F								103	Y3-61	1	A2063G	2016	8 y	F
104	KP2365	1	A2063G	2014	11 y	F		104	KCH-835	1	A2063G	2016	42 y	F								104	Y3-64	2c	-	2016	45 y	F
105	KP3244	1	A2063G	2014	4 y	M		105	KCH-836	1	A2063G	2016	15 y	F								105	Y3-65	2c	-	2016	51 y	M
106	KP3236	1	A2063G	2014	10 y	M		106	KCH-837	1	A2063G	2016	15 y	M								106	Y3-67	1	A2063G	2016	7 y	M
107	KP2363	2c	-	2014	5 y	F		107	KCH-834	1	A2063G	2016	42 y	F								107	Y3-69	2c	-	2016	11 y	M
108	KP2361	2c	-	2014	9 y	M		108	KCH-840	1	A2063G	2016	1 y	M								108	Y3-71	1	A2063G	2016	7 y	M
109	KP2362	2c	-	2014	7 y	F		109	KCH-841	1	A2063G	2016	15 y	M								109	Y3-78	1	A2063G	2016	1 y	F
110	KP2366	2c	-	2014	9 y	F		110	KCH-845	1	A2063G	2017	15 y	M								110	Y3-81	1	A2063G	2016	3 y	F
111	KP3245	2c	-	2014	7 y	F		111	KCH-848	1	A2063G	2017	4 y	F								111	Y3-82	1	A2063G	2016	4 y	F
112	KP2380	2c	A2063G	2015	13 y	F		112	KCH-871	1	A2063G	2017	3 y	F								112	Y3-86	2c	-	2016	6 y	F
113	KP2391	2c	A2063G	2015	7 y	M		113	KCH-909	2c	-	2017	24 y	M								113	Y3-87	1	A2063G	2016	6 y	M
114	KP2411	1	A2063G	2015	8 y	M		114	KCH-917	2c	-	2017	4 y	F								114	Y3-89	2c	-	2016	9 y	F
115	KP2400	1	A2063G	2015	1 y	F		115	KCH-929	2c	-	2017	36 y	F								115	Y3-91	1	A2063G	2016	6 y	M
116	KP2384	1	A2063G	2015	6 y	M																116	Y3-93	1	A2063G	2016	6 y	M
117	KP2434	1	A2063G	2015	4 y	F																117	Y4-1	1	A2063G	2016	11 y
118	KP2412	1	A2063G	2015	5 y	F																118	Y4-3	2c	-	2016	8 y
119	KP2417	1	A2063G	2015	10 y	M																119	Y4-6	1	A2063G	2016	6 y
120	KP2424	1	A2063G	2015	6 y	F																120	Y4-14	2c	-	2016	14 y
121	KP2432	1	A2063G	2015	10 y	F																121	Y4-15	2	-	2016	11 y
122	KP3252	1	A2063G	2015	15 y	F																122	Y4-18	1	A2063G	2016	6 y
123	KP3257	1	A2063G	2015	7 y	M																123	Y4-19	1	A2063G	2016	9 y
124	KP3263	1	A2063G	2015	9 y	M																124	Y4-20	2	A2063G	2016	9 y
125	KP3237	1	A2063G	2015	7 y	F																125	Y4-24	2	-	2016	3 y
126	KP2383	2c	A2063G	2015	8 y	F																126	Y4-25	1	A2063G	2017	9 y
127	KP3254	1	A2063G	2015	12 y	F																127	Y4-27	2	-	2017	6 y
128	KP2452	1	A2063G	2015	8 y	M																128	Y4-31	1	A2063G	2017	8 y
129	KP3255	1	A2063G	2015	3 y	F																129	Y4-32	2c	-	2017	41 y
130	KP2401	1	A2063G	2015	8 y	F																130	Y4-35	1	A2064C	2017	9 y
131	KP2406	1	A2063G	2015	35 y	F																131	Y4-39	2c	-	2017	6 y
132	KP2407	1	A2063G	2015	7 y	F																132	Y4-41	2c	-	2017	4 y
133	KP2408	1	A2063G	2015	18 y	M																133	Y4-44	2c	-	2017
134	KP2413	1	A2063G	2015	6 y	ND																134	Y4-45	1	A2063G	2017	33 y
135	KP2427	1	A2063G	2015	5 y	F																135	Y4-67	2	-	2017	9 y
136	KP2387	1	A2063G	2015	7 y	M																136	Y5-1	2c	-	2017
137	KP2398	1	A2063G	2015	12 y	F																137	Y5-2	2	-	2017	42 y
138	KP3247	2	-	2015	7 y	F																138	Y5-7	2c	-	2017	9 y
139	KP2388	2c	-	2015	10 y	M																139	Y6-15	1	A2063G	2017
140	KP3260	2	-	2015	8 y	F																140	Y6-18	2c	-	2017
141	KP2394	2c	-	2015	7 y	M																141	Y6-21	2c	-	2017
142	KP3249	2c	-	2015	10 y	M																142	Y6-23	2c	-	2017	10 y
143	KP2429	1	-	2015	5 y	M																143	Y6-24	1	A2063G	2017	3 y
144	KP2435	1	-	2015	9 y	M																144	Y6-27	2c	-	2017	5 y
145	KP2433	1	-	2015	9 y	M																145	Y6-35	2c	-	2017	36 y
146	KP2416	2	-	2015	12 y	M																146	Y6-40	1	A2063G	2017
147	KP3250	2	-	2015	7 y	F																147	Y6-41	2c	-	2017	36 y
148	KP3261	2	-	2015	7 y	M																148	Y6-42	2c	-	2017	5 y
149	KP3262	2	-	2015	7 y	M																149	Y6-43	2c	-	2017	10 y
150	KP3256	1	-	2015	5 y	F																150	Y6-45	1	A2063G	2017	5 y
151	KP3248	1	-	2015	12 y	F																151	Y6-48	1	A2063G	2017	36 y
152	KP2405	2c	-	2015	8 y	M																152	Y6-61	1	A2063G	2017	7 y
153	KP2415	2c	-	2015	8 y	M																153	Y7-17	2c	-	2018
154	KP2426	2c	-	2015	7 y	M																154	Y7-40	2c	-	2018	4 y
155	KP2431	2c	-	2015	9 y	M																155	Y9-9	2	-	2018
156	KP3258	2c	-	2015	7 y	F																156	Y9-16	2	-	2018	35 y
157	KP3251	2c	-	2015	8 y	M																157	Y9-18	2	-	2018	74 y
158	KP3246	1	-	2015	5 y	F																158	Y9-20	2	-	2018
159	KP3264	1	-	2015	5 y	M																159	Y9-23	2	-	2018	10 y
160	KP2385	1	-	2015	11 y	F																160	Y9-27	2	-	2018
161	KP3274	1	A2063G	2016	14 y	M																161	Y9-28	2	-	2018
162	KP2461	1	A2063G	2016	7 y	M																162	Y9-32	2c	-	2018	8 y
163	KP2447	1	A2063G	2016	11 y	F																163	Y9-45	2	-	2019	39 y
164	KP2460	1	A2063G	2016	11 y	F																164	Y9-46	2	-	2019
165	KP2462	1	A2063G	2016	2 y	F																165	Y9-50	2	-	2019	4 y
166	KP2463	1	A2063G	2016	2 y	F																166	Y9-53	2	-	2019
167	KP2442	1	A2063G	2016	12 y	F																167	Y9-72	2c	-	2019	4 y
168	KP2443	1	A2063G	2016	15 y	M																168	Y9-76	2c	-	2019	8 y
169	KP2449	1	A2063G	2016	6 y	F																169	Y10-3	1	A2063G	2019
170	KP2456	1	A2063G	2016	4 y	F																170	Y10-18	1	A2063G	2019	9 y
171	KP3272	1	A2063G	2016	8 y	F																171	Y10-27	2c	-	2019	4 y
172	KP2468	1	A2063G	2016	13 y	F																172	Y10-34	1	A2063G	2019	10 y
173	KP2440	1b	A2063G	2016	12 y	F																173	Y10-37	1	A2063G	2019	11 y
174	KP2441	1b	A2063G	2016	12 y	F																174	Y10-40	1	A2063G	2019
175	KP2451	1	A2063G	2016	14 y	F																175	Y10-41	1	A2063G	2019
176	KP2446	1b	A2063G	2016	12 y	F
177	KP2450	1	A2063G	2016	39 y	F
178	KP2454	1	A2063G	2016	13 y	F
179	KP2455	1b	A2063G	2016	8 y	F
180	KP2464	1b	A2063G	2016	11 y	F
181	KP2472	1	A2063G	2016	11 y	F
182	KP2473	1	A2063G	2016	9 y	F
183	KP2476	2c	-	2016	17 y	M
184	KP2477	2	-	2016	14 y	M
185	KP3275	1	A2063G	2016	7 y	M
186	KP2478	1	A2063G	2016	12 y	F
187	KP3268	2c	-	2016	8 y	M
188	KP2457	2c	-	2016	13 y	F
189	KP2458	1	-	2016	10 y	M
190	KP2466	2c	-	2016	7 y	F
191	KP2469	2c	-	2016	4 y	F
192	KP2471	2c	-	2016	16 y	M
193	KP2444	2	-	2016	7 y	M
194	KP3269	2	-	2016	11 y	F
195	KP3270	2	-	2016	4 y	M
196	KP2467	2	-	2016	12 y	F
197	KP2465	1	-	2016	7 y	M
198	KP2470	1	-	2016	14 y	F
199	KP2438	2c	-	2016	12 y	ND
200	KP2448	2c	-	2016	1 y	F
201	KP2475	2c	-	2016	35 y	F
202	KP3271	2c	-	2016	10 y	F
203	KP3272	1	A2063G	2016	8 y	F
204	KP3273	2c	-	2016	13 y	F
205	KP3274	1	A2063G	2016	14 y	M
206	KP3275	1	A2063G	2016	7 y	M
207	KP2485	2	-	2017	6 y	M
208	KP2486	2	-	2017	7 y	M
209	KP2487	1	A2063G	2017	3 y	F
210	KP2488	2	-	2017	12 y	M
211	KP2489	2	-	2017	11 y	F
212	KP2490	2	-	2017	12 y	F
213	KP2493	2	-	2017	14 y	F
214	KP2494	2	-	2017	8 y	M
215	KP2495	2	-	2017	14 y	F
216	KP2497	2c	A2063G	2017	6 y	M
217	KP2501	1	A2063G	2017	45 y	F
218	KP3276	2c	A2063G	2017	11 y	M
219	KP2502	2	-	2017	13 y	M
220	KP2507	2	-	2018	6 y	F
221	KP2508	2	-	2018	4 y	M
222	KP2509	1	-	2018	15 y	F
223	KP2510	2	-	2018	7 y	F
224	KP2511	2	-	2018	6 y	M
225	KP2512	2	-	2018	6 y	F
226	KP3277	2	-	2018	6 y	M
227	KP2513	2c	-	2018	13 y	F
228	KP2514	2	-	2018	6 y	F
229	KP2515	2	-	2018	4 y	M
230	KP2518	2	-	2018	7 y	M
231	KP3278	2	-	2018	11 y	M
