# Supplementary material for: Periodic Genotype Shifts in Clinically Prevalent Mycoplasma pneumoniae Strains in Japan
Source: Front Cell Infect Microbiol. 2020 Aug 6;10:385. doi: 10.3389/fcimb.2020.00385 (PMC7424021; doi:10.3389/fcimb.2020.00385)
Supplement: Supplementary file 3 [file Table_2.xlsx]

## Sheet: Genome sequenced
Supplementary Table S2. The list of M. pneumoniae strains genome-sequenced in this study.
No.	Strain	p1 type	orf6 type	MLVA-5	MLVA-4	MLST	SNP-8	MR	Year	Origin	Accession No.
1	KPI-001	1	1	E	4572	ST3	SNP5		1976	Kanagawa	DRA003754
2	KPI-040	1	1	P	4572	ST3	SNP5		1983	Kanagawa	BLGZ01000000
3	KPI-053	1	1	P	4572	ST3	SNP1		1984	Kanagawa	DRA003754
4	KPI-079	1	1	U	4572	ST3	SNP4		1985	Kanagawa	BLHC01000000
5	P24	1	1	J	4572	ST3	SNP5		1985	Tokyo	BLHR01000000
6	KPI-092	1	1	E	4572	ST3	SNP5		1986	Kanagawa	DRA003754
7	KPI-100	1	1	U	4572	ST3	SNP3		1987	Kanagawa	DRA003754
8	KPI-111	1	1	X	4572	ST3	SNP3		1988	Kanagawa	BLHE01000000
9	KPI-119	1	1	E	4572	ST3	SNP5		1988	Kanagawa	BLHF01000000
10	KPI-131	1	1	64471	4471	ST3	SNP1		1988	Kanagawa	BLHG01000000
11	KPI-136	1	1	P	4572	ST3	SNP2		1989	Kanagawa	BLHH01000000
12	KPI-150	1	1	X	4572	ST3	SNP1		1990	Kanagawa	BLHI01000000
13	KPI-180	1	1	E	4572	ST3	SNP3		1992	Kanagawa	BLHL01000000
14	KCH-053	1	1	J	4572	ST3	SNP5	A2063G	2008	Okayama	DRA003754
15	KCH-076	1	1	P	4572	ST3	SNP1	A2063G	2008	Okayama	DRA003754
16	KCH-100	1	1	54472	4472	ST19	SNP4		2008	Okayama	DRA003754
17	KCH-120	1	1	U	4572	ST3	SNP5		2008	Okayama	BLGD01000000
18	KCH-144_L	1	1	U	4572	ST3	SNP5		2008	Okayama	DRA003754
19	KCH-144_S	1	1	U	4572	ST3	SNP5		2008	Okayama	BLGE01000000
20	KCH-207	1	1	X	4572	ST3	SNP5	A2063G	2009	Okayama	DRA003754
21	KCH-260	1	1	J	4572	ST3	SNP5	A2063G	2010	Okayama	DRA003754
22	K-001	1	1	E	4572	ST3	SNP3	A2063T	2011	Niigata	BLFS01000000
23	KCH-320	1	1	24472	4472	ST19	SNP4		2011	Okayama	DRA003754
24	KCH-334	1	1	X	4572	ST3	SNP5	A2063G	2011	Okayama	DRA003754
25	KCH-347	1	1	X	4572	ST3	SNP5	A2063G	2011	Okayama	DRA003754
26	KCH-353	1	1	P	4572	ST3	SNP1		2011	Okayama	DRA003754
27	K-12	1	1	X	4572	ST3	SNP3	A2063T	2012	Niigata	BLFV01000000
28	K-32	1	1	P	4572	ST3	SNP1	A2063G	2012	Niigata	BLFX01000000
29	K-35	1	1	E	4572	ST3	SNP3	A2063T	2012	Niigata	BLFY01000000
30	KCH-365	1	1	P	4572	ST3	SNP1	A2063G	2012	Okayama	DRA003754
31	KCH-443	1	1	P	4572	ST3	SNP5	A2063G	2013	Okayama	BLGK01000000
32	SRC-1	1	1	U	4572	ST3	SNP1	A2063G	2013	Saitama	BLHS01000000
33	KCH-595	1	1	X	4572	ST3	SNP1	A2063G	2014	Okayama	BLGM01000000
34	KCH-721	1	1	U	4572	ST3	SNP1		2015	Okayama	BLGN01000000
35	KP2450	1	1	U	4572	ST3	SNP1	A2063G	2016	Kanagawa	BLGB01000000
36	KCH-803	1	1	X	4572	ST3	SNP1	A2063G	2016	Okayama	BLGP01000000
37	KCH-837	1	1	X	4572	ST3	SNP1	A2063G	2016	Okayama	BLGR01000000
38	Y3-8	1	1	Q	4572	ST30	SNP5	A2063G	2016	Saitama	BLHX01000000
39	KCH-845	1	1	J	4572	ST3	SNP1	A2063G	2017	Okayama	BLGS01000000
40	Y4-35	1	1	X	4572	ST3	SNP1	A2064C	2017	Saitama	BLIA01000000
41	Y4-45	1	1	P	4572	ST3	SNP1	A2063G	2017	Saitama	BLIB01000000
42	KP2440	1b	1	X	4572	ST3	SNP1	A2063G	2016	Kanagawa	BLFZ01000000
43	KP2446	1b	1	X	4572	ST3	SNP1	A2063G	2016	Kanagawa	BLGA01000000
44	KPI-002	2	2	H	3662	ST7	SNP8		1976	Kanagawa	BLGU01000000
45	KPI-007	2	2	H	3662	ST7	SNP8		1979	Kanagawa	BLGV01000000
46	KPI-015	2	2	2(2.3)662	（2.3）662	ST7	SNP8		1980	Kanagawa	BLGW01000000
47	KPI-020	2	2	2(2.3)662	（2.3）662	ST7	SNP8		1980	Kanagawa	BLGX01000000
48	KPI-037	2	2	2(2.3)662	（2.3）662	ST7	SNP8		1983	Kanagawa	BLGY01000000
49	KPI-064	2	2	2(2.3)562	（2.3）562	ST7	SNP8		1984	Kanagawa	BLHA01000000
50	KPI-072	2	2	C	3662	New	SNP8		1985	Kanagawa	BLHB01000000
51	KPI-102	2	2	2(2.3)662	（2.3）662	ST7	SNP8		1987	Kanagawa	BLHD01000000
52	KPI-187	2	2	C	3662	ST7	SNP8		1992	Kanagawa	BLHM01000000
53	KPI-200	2	2	2(2.3)662	（2.3）662	ST7	SNP8		1994	Kanagawa	BLHO01000000
54	I-42	2	2	T	3662	ST16	SNP8		2013	Hokkaido	BLFR01000000
55	Y3-12	2	2	C	3662	ST7	SNP8		2016	Saitama	BLHT01000000
56	Y4-15	2	2	O	3662	ST7	SNP8		2016	Saitama	BLHY01000000
57	Y4-20	2	2	O	3662	ST7	SNP8	A2063G	2016	Saitama	BLHZ01000000
58	Y4-67	2	2	O	3662	ST7	SNP8		2017	Saitama	BLIC01000000
59	KPI-165	2a	2	V	3562	ST2	SNP6		1991	Kanagawa	BLHJ01000000
60	KPI-170	2a	2	V	3562	ST2	SNP6		1991	Kanagawa	BLHK01000000
61	KPI-199	2a	2	V	3562	ST2	SNP6		1993	Kanagawa	BLHN01000000
62	KCH-338	2a	2c	M	3562	ST14	SNP6		2011	Okayama	BLGH01000000
63	KCH-348	2a	2c	M	3562	ST14	SNP6		2011	Okayama	BLGI01000000
64	Y3-2	2a	2c	S	3562	ST14	SNP6		2016	Saitama	BLHU01000000
65	KCH-161	2c	2c	M	3562	ST14	SNP6		2009	Okayama	BLGF01000000
66	KCH-266	2c	2c	V	3562	ST14	SNP6		2010	Okayama	BLGG01000000
67	K-004_L	2c	2c	B	3562	ST14	SNP6		2011	Niigata	BLFT01000000
68	K-004_S	2c	2c	B	3562	ST14	SNP6		2011	Niigata	BLFU01000000
69	KCH-290	2c	2c	S	3562	ST14	SNP6		2011	Okayama	DRA003754
70	KCH-349	2c	2c	G	3562	ST14	SNP6		2011	Okayama	BLGJ01000000
71	K-24	2c	2c	Y	3562	ST14	SNP6		2012	Niigata	BLFW01000000
72	I-37	2c	2c	V	3562	ST14	SNP6		2013	Hokkaido	BLFQ01000000
73	KCH-501	2ｃ	2c	M	3562	ST14	SNP7	A2063G	2013	Okayama	BLGL01000000
74	KCH-731	2ｃ	2c	G	3562	ST14	SNP6	A2063G	2015	Okayama	BLGO01000000
75	KCH-825	2ｃ	2c	M	3562	New	SNP7		2016	Okayama	BLGQ01000000
76	M241	2ｃ	-	H	3662	ST14	NA		2016	Osaka	BLHP01000000
77	Y3-43	2ｃ	2c	G	3562	ST14	SNP6	A2063G	2016	Saitama	BLHV01000000
78	Y3-60	2ｃ	2c	M	3562	ST14	SNP6		2016	Saitama	BLHW01000000
79	KCH-917	2ｃ	2c	H	3662	ST14	SNP6		2017	Okayama	BLGT01000000
80	M282	2f	2f	O	3662	ST14	SNP7		2016	Osaka	BLHQ01000000
81	K708	2g	2	H	3662	ST7	New		2016	Osaka	BLGC01000000
